# Supplementary material for: How Important Are Dietary Habits Compared to Other Factors for Sleep Quality?—An Analysis Using Data from a Specific Region in Japan
Source: Nutrients. 2025 Aug 27;17(17):2787. doi: 10.3390/nu17172787 (PMC12430039; doi:10.3390/nu17172787)
Supplement: Supplementary file 1 [file nutrients-17-02787-s001.zip]

Archive with 1 entries (1 files):
- nutrients-3815781-supplementary.pdf
